# Supplementary material for: Impact of Agricultural Activities on Climate Change: A Review of Greenhouse Gas Emission Patterns in Field Crop Systems
Source: Plants (Basel). 2024 Aug 17;13(16):2285. doi: 10.3390/plants13162285 (PMC11360188; doi:10.3390/plants13162285)
Supplement: Supplementary file 1 [file plants-13-02285-s001.zip]

Archive with 1 entries (1 files):
- plants-3153776-supplementary.pdf
